# Supplementary material for: Retinal Blood Flow Velocity Change in Parafoveal Capillary after Topical Tafluprost Treatment in Eyes with Primary Open-angle Glaucoma
Source: Sci Rep. 2017 Jul 10;7:5019. doi: 10.1038/s41598-017-05258-4 (PMC5504003; doi:10.1038/s41598-017-05258-4)
Supplement: Supplementary file 2 — Dataset 2 [file 41598_2017_5258_MOESM2_ESM.xls]

## Sheet: Baseline Examinations
	Sex	Age (year)	Axial length (mm)	Cetral corneal thickness (μm)	BCVA (LogMAR)	VF mean deviation (dB)	Systolic BP (mmHg)	Diastolic BP (mmHg)
Case1	female	60	23.2	514	-0.176091	-1.55	114	75
Case2	male	51	24.28	574	-0.176091	-3.02	125	78
Case3	male	50	24.15	518	-0.176091	-4.14	131	84.6667
Case4	male	53	27.16	562	-0.0791812	-2.38	101.333	60
Case5	male	72	24.79	539	-0.176091	-11.67	94.5	54
Case6	male	49	27.76	516	-0.0791812	-12.14	120	73
Case7	male	42	26.01	550	-0.176091	-10.87	104	60.3333
Case8	female	50	26.45	552	-0.176091	-1.75	129.667	79
Case9	male	65	25.11	521	-0.176091	-4.97	124	70
Case10	female	54	23.6	541	-0.176091	-5.57	86	51.6667
Case11	female	58	26.07	522	-0.176091	0.52	146.667	75.3333

## Sheet: pBFV
pBFV (mm/s)	Baseline	1 week	4 weeks	12 weeks
Case 1	1.30974	1.3497	1.6801	1.39842
Case 2	1.11214	1.32912	1.35602	1.22538
Case 3	1.162	1.20741	1.12103	1.23782
Case 4	0.95499	1.02993	1.14074	1.03146
Case 5	1.09827	1.28679	1.36876	N/A
Case 6	0.777468	0.999209	1.02503	1.03738
Case 7	1.13017	1.33357	1.37277	1.28677
Case 8	1.04742	1.36165	1.27111	N/A
Case 9	0.879353	0.879566	1.04073	0.941865
Case 10	1.23431	1.73059	1.6879	1.58414
Case 11	0.875138	0.840942	0.99318	0.998896

## Sheet: MBRT
MBRT (AU)	baseline	1 week	4 weeks	12 weeks
Case1	13.6	13.3	16.3	14.6
Case2	14.95	16.1	15.4	15.1
Case3	7.133	7.5	7	7
Case4	14.25	16.4	15.4	15.1
Case5	10.8	10.5	10.8	N/A
Case6	10.9	10.8	10.9	9.9
Case7	13.8	14.2	14.3	13.9
Case8	10.8	12.4	10.6	9.9
Case9	11.33	11.5	11.6	10.7
Case10	7.46	7.4	7.1	7.6
Case11	14.7	14.4	15.4	14.7

## Sheet: RVDA
RVDA (μm)	baseline	1 week	4 weeks	12 weeks
Case1	88.5	87.5	85	81
Case2	90.5	89	93.5	90
Case3	94	90	84.5	87
Case4	101	107	105	105
Case5	118	117	124	N/A
Case6	84.5	88.5	89.5	81
Case7	115.5	121.5	110	114.5
Case8	84.5	85	85.5	89.5
Case9	94	96.5	98	91.5
Case10	109	103	111	104

## Sheet: RVDV
RVDV (μm)	baseline	1 week	4 weeks	12 weeks
Case1	130	133	138	133
Case2	131	134.5	140	130.5
Case3	131	127.5	135	131
Case4	155.5	164	167	168.5
Case5	127.5	124	131.5	N/A
Case6	128.5	137	128	126
Case7	139.5	133.5	142.5	147
Case8	108	109	104.5	106
Case9	134	137	136	134.5
Case10	133.5	136	134.5	136.5

## Sheet: IOP
IOP (mmHg)	baseline	1 week	4 weeks	12 weeks
Case1	15.3	12	15	14
Case2	18.3	13	15	18
Case3	22	15	18	17
Case4	17	13	15	15
Case5	15.6	15	12	N/A
Case6	16.5	14	14	14
Case7	17	13	11	12
Case8	18.7	16	15	14
Case9	17.7	15	14	13
Case10	16.7	14	13	15
Case11	13	11	12	12

## Sheet: OPP
OPP (mmHg)	baseline	1 week	4 weeks	12 weeks
Case1	43.3333	38.4444	50.3333	48.8889
Case2	44.1111	45.8889	45.2222	51.3333
Case3	44.7407	53.6667	50.6667	48.5556
Case4	32.1852	31.4444	31.4444	29.4444
Case5	29.3333	33.8889	39.1111	N/A
Case6	42.6111	45.3333	49.7778	46.6667
Case7	32.9259	37	43.2222	35.3333
Case8	45.2593	49.3333	52.3333	43.5556
Case9	41	34.3333	44.4444	47.4444
Case10	25.4074	25.7778	24.7778	30.7778
Case11	53.0741	53.6667	40.4444	58.6667
